# Supplementary material for: Solvent-Free Mechanochemical Synthesis, Antispasmodic Activity, and Integrated In Silico Mechanistic Analysis of a Dapsone-Derived Phenylaminojuglone
Source: Biomolecules. 2026 Jul 17;16(7):1045. doi: 10.3390/biom16071045 (PMC13406440; doi:10.3390/biom16071045)
Supplement: Supplementary file 1 [file biomolecules-16-01045-s001.zip]

Archive with 1 entries (1 files):
- biomolecules-4400423-supplementary.pdf
